# Supplementary material for: Hypomyelinated vps16 Mutant Zebrafish Exhibit Systemic and Neurodevelopmental Pathologies
Source: Int J Mol Sci. 2024 Jul 1;25(13):7260. doi: 10.3390/ijms25137260 (PMC11242861; doi:10.3390/ijms25137260)
Supplement: Supplementary file 1 [file ijms-25-07260-s001.zip]

Archive with 1 entries (1 files):
- ijms-3003245-supplementary.pdf
